# Supplementary material for: A novel G protein-coupled receptor for starfish gonadotropic hormone, relaxin-like gonad-stimulating peptide
Source: PLoS One. 2020 Nov 23;15(11):e0242877. doi: 10.1371/journal.pone.0242877 (PMC7682835; doi:10.1371/journal.pone.0242877)
Supplement: S1 Table — (XLSX) [file pone.0242877.s003.xlsx]

## Sheet: Sheet1
S1 Table. Oligonucleotide primers for cDNA cloning in PpeRGPR
Forward primer	Sequence	Reverse primer	Sequence
1	5'-ACTGTTGATCGGGTCTATAC-3'	1	5'-ACTGCGTGGAGTTAATGCAC-3'
2	5'-AGAGGATGACGTCAATCAAG-3'	2	5'-AATTCGGTGAGTTGTCTGGC-3'
3	5'-TAGTCGTTGGTGTCAAGCTG-3'	3	5'-ACAATGTGATGGCGCTCGTC-3'
4	5'-TCCGATCCTTGAACATTCAC-3'	4	5'-CTCGGTGTGCAGCAAGGGAA-3'
5	5'-CGTAACGACATCAGCAGTAT-3'	5	5'-CTCGGTGTGCAGCAAGGGAA-3'
6	5'-GTCTTCTGATGGTGTTGCTA-3'	6	5'-AATCGTGTTTCTCTGAGCAC-3'
